# Supplementary material for: Global knowledge graph of osteoporosis biomarkers based on large language model embeddings and complex network algorithms
Source: Front Endocrinol (Lausanne). 2026 May 8;17:1776707. doi: 10.3389/fendo.2026.1776707 (PMC13193976; doi:10.3389/fendo.2026.1776707)
Supplement: Supplementary file 1 [file Table1.xlsx]

## Sheet: 表1
			Country	Recs	TGCS
			United States	314	21018
			China	287	5050
			Japan	133	3883
			Italy	125	5405
			United Kingdom	119	7765
			France	82	4817
			Spain	76	2294
			Germany	74	3829
			Australia	68	3538
			Denmark	53	2475
